# Supplementary material for: Production of transgenic pig as an Alzheimer’s disease model using a multi-cistronic vector system
Source: PLoS One. 2017 Jun 6;12(6):e0177933. doi: 10.1371/journal.pone.0177933 (PMC5460854; doi:10.1371/journal.pone.0177933)
Supplement: S1 Table — (XLSX) [file pone.0177933.s002.xlsx]

## Sheet: 시트1
	Supplementary Table 1. The results of blast analysis on chimeric reads with high abundancy
	Query	Reads vs Sscrofa10.2					Reads vs. AD construct
		Number of HSPs	Lowest E-value	Accession (E-value)	Greatest HSP length	Description (E-value)	HSP start	HSP end	E-value	HSP length	Query start	Query end	Overlap	Query frame/strand	HSP frame/strand
	ST-E00127:461:HM2NWCCXX:8:1202:4046:62400	23	1.70205e-10	NW_003612727	44	Sus scrofa breed mixed chromosome X genomic scaffold, Sscrofa10.2	1697	1584	1.056e-56	114	38	151	74.1722	Plus	Minus
	ST-E00127:461:HM2NWCCXX:8:1114:28107:2153	23	7.72728e-15	NW_003612727	52	Sus scrofa breed mixed chromosome X genomic scaffold, Sscrofa10.2	1697	1592	2.327e-52	106	46	151	68.8742	Plus	Minus
	ST-E00127:461:HM2NWCCXX:8:2223:6999:11470	25	1.59271e-23	NW_003612727	68	Sus scrofa breed mixed chromosome X genomic scaffold, Sscrofa10.2	1697	1609	5.476e-35	89	63	151	57.6159	Plus	Minus
	ST-E00127:461:HM2NWCCXX:8:2224:7882:9554	31	3.9993e-31	NW_003612727	82	Sus scrofa breed mixed chromosome X genomic scaffold, Sscrofa10.2	1697	1622	4.495e-36	76	76	151	49.0066	Plus	Minus
	ST-E00127:461:HM2NWCCXX:8:1221:22414:49847	37	4.27006e-37	NW_003612727	93	Sus scrofa breed mixed chromosome X genomic scaffold, Sscrofa10.2	1697	1635	5.129e-29	63	89	151	40.3974	Plus	Minus
	ST-E00127:461:HM2NWCCXX:8:1114:6411:22686	37	2.87715e-39	NW_003612727	97	Sus scrofa breed mixed chromosome X genomic scaffold, Sscrofa10.2	1697	1637	6.249e-28	61	91	151	39.0728	Plus	Minus
	ST-E00127:461:HM2NWCCXX:8:2110:5609:38667	51	6.33174e-54	NW_003612727	124	Sus scrofa breed mixed chromosome X genomic scaffold, Sscrofa10.2	1697	1664	2.839e-13	34	118	151	21.1921	Plus	Minus
	ST-E00127:461:HM2NWCCXX:8:1102:14154:46050	53	5.19741e-55	NW_003612727	126	Sus scrofa breed mixed chromosome X genomic scaffold, Sscrofa10.2	1697	1666	3.459e-12	32	120	151	19.8675	Plus	Minus
	ST-E00127:461:HM2NWCCXX:8:1118:32400:10785	55	1.07127e-63	NW_003612727	142	Sus scrofa breed mixed chromosome X genomic scaffold, Sscrofa10.2	1697	1682	0.001678	16	136	151	9.27152	Plus	Minus
	ST-E00127:461:HM2NWCCXX:8:2207:30401:13931	55	3.06923e-64	NW_003612727	143	Sus scrofa breed mixed chromosome X genomic scaffold, Sscrofa10.2	1697	1683	0.005858	15	137	151	8.60927	Plus	Minus
	ST-E00127:461:HM2NWCCXX:8:1104:8552:62751	55	1.48908e-55	NW_003612727	142	Sus scrofa breed mixed chromosome X genomic scaffold, Sscrofa10.2	1698	1682	0.0004808	17	135	151	9.93377	Plus	Minus
	ST-E00127:461:HM2NWCCXX:8:2201:2544:8218	1017	4.27384e-18	NW_003612727	89	Sus scrofa breed mixed chromosome X genomic scaffold, Sscrofa10.2	3709	3609	6.243e-47	101	51	151	65.5629	Plus	Minus
	ST-E00127:461:HM2NWCCXX:8:1102:4736:48195	2305	1.59271e-23	NW_003612727	89	Sus scrofa breed mixed chromosome X genomic scaffold, Sscrofa10.2	3709	3619	3.234e-44	91	61	151	58.9404	Plus	Minus
	ST-E00127:461:HM2NWCCXX:8:1116:9374:50603	1286	6.77238e-22	NW_003612727	89	Sus scrofa breed mixed chromosome X genomic scaffold, Sscrofa10.2	3709	3619	1.675e-41	91	61	151	58.9404	Plus	Minus
	ST-E00127:461:HM2NWCCXX:8:1106:19613:41690	5603	1.30738e-24	NW_003612727	87	Sus scrofa breed mixed chromosome X genomic scaffold, Sscrofa10.2	3709	3621	3.94e-43	89	63	151	57.6159	Plus	Minus
	ST-E00127:461:HM2NWCCXX:8:1111:29833:41075	12274	8.80903e-27	NW_003612727	84	Sus scrofa breed mixed chromosome X genomic scaffold, Sscrofa10.2	3709	3625	5.847e-41	85	67	151	54.9669	Plus	Minus
	ST-E00127:461:HM2NWCCXX:8:1118:7202:71840	13748	2.52383e-27	NW_003612727	85	Sus scrofa breed mixed chromosome X genomic scaffold, Sscrofa10.2	3709	3626	2.041e-40	84	68	151	54.3046	Plus	Minus
	ST-E00127:461:HM2NWCCXX:8:1217:14174:6495	13747	2.52383e-27	NW_003612727	85	Sus scrofa breed mixed chromosome X genomic scaffold, Sscrofa10.2	3709	3626	2.041e-40	84	68	151	54.3046	Plus	Minus
	ST-E00127:461:HM2NWCCXX:8:2210:18477:38034	15499	5.93548e-29	NW_003612727	87	Sus scrofa breed mixed chromosome X genomic scaffold, Sscrofa10.2	3709	3629	8.678e-39	81	71	151	52.3179	Plus	Minus
	ST-E00127:461:HM2NWCCXX:8:2113:28351:58163	16750	1.70054e-29	NW_003612727	87	Sus scrofa breed mixed chromosome X genomic scaffold, Sscrofa10.2	3709	3630	3.029e-38	80	72	151	51.6556	Plus	Minus
	ST-E00127:461:HM2NWCCXX:8:1102:31406:37190	18702	1.70054e-29	NW_003612727	92	Sus scrofa breed mixed chromosome X genomic scaffold, Sscrofa10.2	3709	3633	1.288e-36	77	75	151	49.6689	Plus	Minus
	ST-E00127:461:HM2NWCCXX:8:1212:3397:31881	14133	2.07169e-28	NW_003612727	87	Sus scrofa breed mixed chromosome X genomic scaffold, Sscrofa10.2	3709	3660	5.852e-22	50	102	151	31.7881	Plus	Minus
	ST-E00127:461:HM2NWCCXX:8:1207:13606:10257	14218	8.24316e-40	NW_003612727	127	Sus scrofa breed mixed chromosome X genomic scaffold, Sscrofa10.2	3709	3683	1.792e-09	27	125	151	16.5563	Plus	Minus
	ST-E00127:461:HM2NWCCXX:8:1223:29173:37014	14330	3.74239e-44	NW_003612727	135	Sus scrofa breed mixed chromosome X genomic scaffold, Sscrofa10.2	3709	3691	3.947e-05	19	133	151	11.2583	Plus	Minus
	ST-E00127:461:HM2NWCCXX:8:1223:30320:36575	14330	3.74239e-44	NW_003612727	135	Sus scrofa breed mixed chromosome X genomic scaffold, Sscrofa10.2	3709	3691	3.947e-05	19	133	151	11.2583	Plus	Minus
	ST-E00127:461:HM2NWCCXX:8:1213:28077:47843	2	3.07737e-07	NW_003612727	36	Sus scrofa breed mixed chromosome X genomic scaffold, Sscrofa10.2	11314	11198	1.056e-56	117	35	151	76.1589	Plus	Minus
	ST-E00127:461:HM2NWCCXX:8:2103:2463:32021	20589	1.59271e-23	NW_003612727	64	Sus scrofa breed mixed chromosome X genomic scaffold, Sscrofa10.2	11314	11225	4.8e-42	90	62	151	58.2781	Plus	Minus
	ST-E00127:461:HM2NWCCXX:8:2101:4361:27925	32197	1.30738e-24	NW_003612727	65	Sus scrofa breed mixed chromosome X genomic scaffold, Sscrofa10.2	11314	11227	5.847e-41	88	64	151	56.9536	Plus	Minus
	ST-E00127:461:HM2NWCCXX:8:2114:7446:64386	38932	8.80903e-27	NW_003612727	70	Sus scrofa breed mixed chromosome X genomic scaffold, Sscrofa10.2	11314	11232	7.123e-40	83	68	150	53.6424	Plus	Minus
	ST-E00127:461:HM2NWCCXX:8:2112:10084:38825	42652	4.87214e-30	NW_003612727	75	Sus scrofa breed mixed chromosome X genomic scaffold, Sscrofa10.2	11314	11237	3.69e-37	78	74	151	50.3311	Plus	Minus
	ST-E00127:461:HM2NWCCXX:8:1119:4584:34289	48145	4.55916e-43	NW_003612727	99	Sus scrofa breed mixed chromosome X genomic scaffold, Sscrofa10.2	11314	11261	3.943e-24	54	98	151	34.4371	Plus	Minus
	ST-E00127:461:HM2NWCCXX:8:2106:15950:40829	252	4.00283e-12	NW_003612727	61	Sus scrofa breed mixed chromosome X genomic scaffold, Sscrofa10.2	11527	11416	1.287e-55	112	40	151	72.8477	Plus	Minus
	ST-E00127:461:HM2NWCCXX:8:2209:20415:69133	254	5.2066e-17	NW_003612727	61	Sus scrofa breed mixed chromosome X genomic scaffold, Sscrofa10.2	11527	11425	9.893e-51	103	49	151	66.8874	Plus	Minus
